# Supplementary material for: Molecular characterization of the piggyBac-like element, a candidate marker for phylogenetic research of Chilo suppressalis (Walker) in China
Source: BMC Mol Biol. 2014 Dec 17;15:28. doi: 10.1186/s12867-014-0028-y (PMC4273485; doi:10.1186/s12867-014-0028-y)
Supplement: Additional file 3: Table S2. — The viorations in CsuPLE1.1 copies. [file 12867_2014_28_MOESM3_ESM.xls]

## Sheet: Sheet1
CsuPLE1.1 copy	positions in the test sequences
	5'flanking sequences of CsuPLE1.1								Sequences of CsuPLE1.1
	23	27	36	44	49	51	64	77	141	between 141 and 142	142	143	166	169	170	171 to 181	199	202	between 220 and 221	232	242	259	280	291	between 298 and 299	319	328	331	388	401	454	460	469	481	495	513	523	544	589	595	598	601	616	617	621	625	627	630	631
1	A	T	T	C	G	T	A	A	A	-	T	A	G	T	A	TTAAGTCTTAT	G	T	-	T	A	T	A	A	---	T	A	T	T	A	A	A	A	T	T	T	T	A	T	A	T	T	C	T	T	T	A	A	A
2	A	T	T	C	G	T	A	A	A	-	T	A	G	T	A	TTAAGTCTTAT	G	T	-	T	A	T	A	A	---	T	A	T	T	A	A	G	A	T	T	T	T	A	T	A	T	T	C	T	T	T	A	A	A
3	A	T	T	C	G	T	A	A	A	-	T	A	G	T	A	TTAAGTCTTAT	G	T	-	T	A	T	A	A	---	T	A	T	T	A	A	G	A	T	T	T	T	A	T	A	T	T	C	T	T	T	A	A	A
4	T	T	T	C	G	T	A	A	A	-	T	A	G	T	A	TTAAGTCTTAT	G	T	-	T	A	T	A	A	---	T	A	T	T	A	A	G	A	T	T	T	T	A	T	A	T	T	C	T	T	C	A	A	A
5	T	T	T	C	G	T	A	A	A	-	T	A	G	T	A	TTAAGTCTTAT	G	T	-	T	A	T	A	A	---	T	A	T	T	A	A	G	A	T	T	T	T	A	T	A	T	T	C	T	T	T	A	A	A
6	T	T	T	C	G	T	A	A	A	-	T	A	G	T	A	TTAAGTCTTAT	G	T	-	T	A	T	A	A	---	T	A	T	T	A	A	G	A	T	T	T	T	A	T	A	T	T	C	T	T	T	A	A	A
7	T	T	T	C	G	T	A	A	A	-	T	A	G	T	A	TTAAGTCTTAT	G	T	-	T	A	T	A	A	---	T	A	T	T	A	A	G	A	T	T	T	T	A	T	A	T	T	C	T	T	T	A	A	A
8	T	T	T	C	G	T	A	A	A	-	-	A	G	T	A	TTAAGTCTTAT	G	T	-	T	A	T	A	A	---	T	A	T	T	A	A	G	A	T	T	T	T	A	T	A	T	T	C	T	T	T	A	A	A
9	T	T	T	C	G	T	A	A	A	-	T	A	G	T	A	TTAAGTCTTAT	G	T	-	T	A	T	A	A	---	T	A	T	T	A	A	G	A	T	T	T	T	A	T	A	T	T	C	T	T	T	A	A	A
10	T	T	T	C	G	T	A	A	A	-	T	A	G	T	A	TTAAGTCTTAT	G	T	-	T	A	T	A	A	---	T	A	T	T	A	A	G	A	T	T	T	T	A	T	A	T	T	C	T	C	T	A	A	A
11	T	T	T	C	G	T	A	A	A	-	T	A	T	T	A	TTAAGTCTTAT	A	T	-	T	A	T	A	A	---	T	A	T	T	A	A	G	A	T	T	T	T	A	T	A	T	T	C	T	T	T	A	A	A
12	T	T	T	C	G	T	A	A	-	-	T	A	T	T	A	TTAAGTCTTAT	A	T	-	T	A	T	A	A	---	T	A	T	T	A	A	G	A	T	T	T	T	A	T	A	T	T	C	T	T	T	A	A	A
13	T	T	T	C	G	T	A	A	A	-	T	A	T	T	A	TTAAGTCTTAT	A	T	-	T	T	T	A	A	---	T	A	T	T	A	A	G	A	T	T	T	T	A	T	A	T	T	C	T	T	T	A	A	A
14	T	T	T	C	G	T	A	A	A	-	T	A	T	T	A	TTAAGTCTTAT	A	T	-	T	A	T	A	A	---	T	A	T	T	A	A	G	A	T	T	T	T	A	T	A	T	T	C	T	T	T	A	A	A
15	T	T	T	C	G	T	A	A	A	-	T	A	G	T	G	TTAAGTCTTAT	G	T	-	T	A	T	A	A	---	T	A	T	T	A	A	G	A	T	T	T	T	A	T	A	T	T	C	T	T	T	A	A	A
16	T	T	T	C	G	T	A	A	A	-	T	A	G	T	A	TTAAGTCTTAT	G	T	-	T	A	T	A	A	---	T	A	T	T	A	A	G	A	T	T	T	T	A	T	G	T	T	C	T	T	T	A	A	A
17	T	T	T	C	G	T	A	A	A	-	T	A	G	T	A	TTAAGTCTTAT	G	T	-	T	A	T	A	A	---	T	A	T	T	A	A	G	A	T	T	T	T	A	T	A	T	T	C	T	T	T	A	A	A
18	T	T	T	C	G	T	A	A	0	-	T	A	G	T	A	TTAAGTCTTAT	A	T	-	T	A	T	A	A	ACG	T	A	T	T	A	A	G	A	T	T	C	T	A	T	A	T	T	C	T	T	T	A	A	A
19	T	T	T	C	G	T	A	A	A	-	T	A	G	T	A	TTAAGTCTTAT	A	T	-	T	A	T	A	A	ACG	C	A	T	T	A	A	G	A	T	T	T	T	A	T	A	T	T	C	T	T	T	A	A	A
20	T	T	T	C	G	T	A	A	T	-	T	A	G	T	A	TTAAGTCTTAT	A	T	-	T	A	T	A	A	ACG	T	A	T	T	A	A	G	A	T	T	T	T	A	T	A	T	T	T	T	T	T	A	A	A
21	T	T	T	C	G	T	A	A	T	-	T	A	G	T	A	TTAAGTCTTAT	A	T	-	T	A	T	A	A	ACG	T	A	T	T	A	A	G	A	T	T	T	T	A	T	A	T	T	C	T	T	T	A	A	A
22	T	T	T	C	G	T	A	A	0	-	T	A	G	T	A	TTAAGTCTTAT	A	T	-	T	A	T	A	A	ACG	T	A	T	T	A	A	G	A	T	T	T	T	A	T	A	T	T	C	T	T	T	A	A	A
23	T	T	T	C	G	C	A	A	0	-	T	A	G	T	A	TTAAGTCTTAT	A	T	-	T	A	T	A	A	ACG	T	A	T	T	A	A	G	A	T	T	T	T	A	T	A	T	T	C	T	T	T	A	A	A
24	T	T	T	C	G	T	A	A	0	-	T	A	G	T	A	TTAAGTCTTAT	A	T	-	T	A	T	A	A	ACG	T	A	T	T	A	A	G	A	T	T	T	T	A	T	A	T	T	C	T	T	T	A	A	A
25	T	T	T	C	G	T	A	G	A	-	T	A	G	T	A	TTAAGTCTTAT	A	T	-	T	A	T	A	A	ACG	T	A	T	T	A	A	G	A	T	T	T	T	A	T	A	T	T	C	T	T	T	A	A	A
26	T	T	T	C	G	T	A	A	A	-	T	A	G	T	A	TTAAGTCTTAT	A	T	-	T	A	T	A	A	ACG	T	A	T	T	A	A	G	A	T	T	T	T	A	T	A	T	T	C	T	T	T	A	A	A
27	T	T	T	C	G	T	A	A	A	-	T	A	G	T	A	TTAAGTCTTAT	A	T	-	T	A	T	A	A	ACG	T	A	T	T	C	A	G	A	T	T	T	T	A	T	A	T	T	C	T	T	T	A	A	A
28	T	T	T	C	G	T	A	A	A	-	T	A	G	T	A	TTAAGTCTTAT	A	T	-	T	A	C	A	A	ACG	T	A	T	T	A	A	G	A	T	T	T	T	A	T	A	T	T	C	T	T	T	A	A	A
29	T	T	T	C	G	T	A	A	0	-	T	A	G	T	A	TTAAGTCTTAT	A	T	-	T	A	T	A	A	ACG	T	A	T	T	A	A	G	A	T	T	T	T	A	T	A	C	T	C	T	T	T	A	A	A
30	T	T	T	C	G	T	A	A	A	-	T	A	G	T	A	TTAAGTCTTAT	A	T	-	T	A	T	A	A	ACG	T	A	T	T	A	A	G	A	T	T	T	T	A	T	A	T	T	C	T	T	T	A	A	A
31	T	T	T	C	G	T	A	A	A	-	T	A	G	T	A	TTAAGTCTTAT	A	T	-	T	A	T	A	A	ACG	T	A	T	T	A	A	G	A	T	T	T	T	A	T	A	T	T	C	T	T	T	A	A	A
32	T	T	T	C	G	T	A	A	A	-	T	A	G	T	A	TTAAGTCTTAT	A	T	-	T	A	T	A	A	ACG	T	A	T	T	A	A	G	A	T	T	T	T	A	T	A	T	T	C	T	T	T	A	A	A
33	T	T	T	C	G	T	A	A	A	-	T	A	G	T	A	TTAAGTCTTAT	A	T	-	T	A	T	A	A	ACG	T	A	T	T	A	A	G	A	T	T	T	T	A	T	A	T	T	C	T	T	T	A	A	A
34	T	T	T	C	G	T	A	A	A	-	T	A	G	T	A	TTAAGTCTTAT	A	T	-	T	A	T	A	A	ACG	T	A	T	T	A	A	G	A	T	T	T	T	A	T	A	T	T	C	T	T	T	A	A	A
35	T	T	T	C	G	T	A	A	A	-	T	A	G	T	A	TTAAGTCTTAT	A	T	-	T	A	T	A	A	ACG	T	A	T	T	A	A	G	A	T	T	T	T	A	T	A	T	T	C	T	T	T	A	A	A
36	T	T	T	C	G	T	A	A	A	-	T	A	G	T	A	TTAAGTCTTAT	A	T	A	T	A	T	A	A	ACG	T	A	T	T	A	A	G	G	T	T	T	T	A	T	A	T	T	C	T	T	T	A	A	A
37	T	T	T	C	G	T	A	A	A	-	T	A	G	T	A	TTAAGTCTTAT	A	T	-	T	A	T	A	A	ACG	T	A	T	T	A	A	G	A	T	T	T	T	A	T	A	T	T	C	T	T	T	A	A	A
38	T	T	T	C	G	T	A	A	A	-	T	A	G	T	A	TTAAGTCTTAT	A	T	-	T	A	T	A	A	ACG	T	A	T	T	A	A	G	A	T	T	T	T	A	T	A	T	T	C	T	T	T	A	A	A
39	T	T	T	C	G	T	A	A	A	-	T	A	G	T	A	TTAAGTCTTAT	A	T	-	T	A	T	A	A	ACG	T	G	T	T	A	A	G	A	T	T	T	T	A	T	A	T	T	C	T	T	T	A	A	A
40	T	T	T	C	G	T	A	A	A	-	T	A	G	T	A	TTAAGTCTTAT	A	T	-	T	A	T	A	A	ACG	T	A	T	T	A	A	G	A	T	T	T	T	A	T	A	T	T	C	T	T	T	A	A	A
41	T	T	T	C	G	T	A	A	A	-	T	A	G	T	A	TTAAGTCTTAT	A	T	-	T	A	T	A	A	ACG	T	A	T	T	A	A	G	A	T	T	T	T	A	T	A	T	C	C	T	T	T	A	A	A
42	T	T	T	C	G	T	A	A	A	-	T	A	G	T	A	TTAAGTCTTAT	A	T	-	T	A	T	A	A	ACG	T	A	T	T	A	A	G	A	T	C	T	T	A	T	A	T	T	C	T	T	T	A	A	A
43	T	T	T	C	A	T	A	A	A	-	T	A	G	T	A	TTAAGTCTTAT	A	T	-	T	A	T	A	A	ACG	T	A	T	T	A	A	G	A	T	T	T	T	A	T	A	T	T	C	T	T	T	A	A	A
44	T	T	T	C	G	T	A	A	A	-	T	A	G	T	A	TTAAGTCTTAT	A	T	-	T	A	T	A	A	ACG	T	A	T	T	A	A	G	A	T	T	T	T	A	T	A	T	T	C	T	T	T	A	A	A
45	T	T	T	C	G	T	A	A	A	-	T	A	G	T	A	TTAAGTCTTAT	G	T	-	T	A	T	A	A	---	T	A	T	T	A	A	G	A	T	T	T	T	A	T	A	T	T	C	T	T	T	A	A	A
46	T	T	T	C	G	T	A	A	A	-	T	A	G	T	A	TTAAGTCTTAT	G	T	-	T	A	T	A	A	---	T	A	T	T	A	A	G	A	T	T	T	T	A	T	A	T	T	C	T	T	T	A	A	A
47	T	T	C	C	G	T	A	A	A	-	T	A	G	T	A	TTAAGTCTTAT	A	T	-	T	A	T	A	A	---	T	A	T	T	A	A	G	A	T	T	T	T	A	T	A	T	T	C	T	T	T	A	A	A
48	T	T	T	C	G	T	A	A	A	-	T	A	G	T	A	TTAAGTCTTAT	A	T	-	T	A	T	A	A	---	T	A	T	T	A	A	G	A	T	T	T	T	A	T	A	T	T	C	T	T	T	A	A	A
49	T	T	T	C	G	T	A	A	A	-	T	A	G	T	A	TTAAGTCTTAT	A	T	-	T	A	T	A	A	---	T	A	T	T	A	A	G	A	T	T	T	T	A	T	A	T	T	C	T	T	T	A	A	A
50	T	T	T	C	G	T	A	A	A	-	T	A	G	T	A	TTAAGTCTTAT	A	T	-	T	A	T	A	A	---	T	A	T	T	A	A	G	A	T	T	T	T	A	T	A	T	T	C	T	T	T	A	-	-
51	T	T	T	C	G	T	A	A	A	-	T	A	G	T	A	TTAAGTCTTAT	A	T	-	T	A	T	A	A	---	T	A	T	T	A	A	G	A	T	T	T	T	A	T	A	T	T	C	T	T	T	A	-	-
52	T	T	T	C	G	T	A	A	A	-	T	A	G	T	A	TTAAGTCTTAT	A	T	-	T	A	T	A	A	---	T	A	T	T	A	A	G	A	T	T	T	T	A	T	A	T	T	C	T	T	T	A	-	-
53	T	T	T	C	G	T	A	A	A	-	T	A	G	T	A	TTAAGTCTTAT	A	T	-	T	A	T	A	A	---	T	A	T	T	A	A	G	A	T	T	T	T	A	T	A	T	T	C	T	T	T	A	-	-
54	T	C	T	C	G	T	A	A	-	-	T	A	G	T	A	TTAAGTCTTAT	G	T	-	T	A	T	A	A	---	T	A	T	T	A	A	G	A	T	T	T	T	A	T	A	T	T	C	T	T	T	A	A	A
55	T	T	T	C	G	T	A	A	A	-	T	A	G	T	A	TTAAGTCTTAT	G	T	-	T	A	T	A	A	---	T	A	T	T	A	A	G	A	T	T	T	T	A	T	A	T	T	C	T	T	T	A	A	A
56	T	T	T	C	G	T	A	A	A	-	T	A	G	T	A	TTAAGTCTTAT	G	C	-	T	A	T	A	A	---	T	A	T	T	A	A	G	A	T	T	T	T	A	T	A	T	T	C	T	T	T	A	A	A
57	T	T	T	C	G	T	A	A	A	-	T	A	G	T	A	TTAAGTCTTAT	G	T	-	T	A	T	A	A	---	T	A	T	T	A	A	G	A	T	T	T	C	A	T	A	T	T	C	T	T	T	A	A	A
58	T	T	T	C	G	T	A	A	A	-	A	A	G	T	A	TTAAGTCTTAT	G	T	-	T	A	T	A	A	---	T	A	T	T	A	A	G	A	T	T	T	T	A	A	A	T	T	C	T	T	T	A	A	A
59	T	T	T	T	G	T	A	A	A	-	T	A	G	-	A	TTAAGTCTTAT	G	T	-	T	A	T	A	G	---	T	A	T	T	A	A	G	A	T	T	T	T	A	T	A	T	T	C	T	T	T	A	A	A
60	T	T	T	C	G	T	A	A	A	-	T	A	G	T	A	TTAAGTCTTAT	G	T	-	T	A	T	A	A	---	T	A	T	T	A	A	G	A	T	T	T	T	A	T	A	T	T	C	T	T	T	A	A	A
61	T	T	T	C	G	T	A	A	A	-	T	A	G	T	A	TTAAGTCTTAT	G	T	-	T	A	T	A	A	---	T	A	C	T	A	A	G	A	T	T	T	T	A	T	A	T	T	C	T	T	T	A	A	A
62	T	T	T	C	G	T	A	A	A	-	T	A	G	T	A	-----------	G	T	-	T	A	T	A	A	---	T	A	T	T	A	A	G	A	T	T	T	T	A	T	A	T	T	C	T	T	T	A	A	A
63	T	T	T	C	G	T	A	A	A	-	T	A	G	T	A	TTAAGTCTTAT	G	T	-	T	A	T	A	A	---	T	A	T	T	A	A	G	A	T	T	T	T	A	T	A	T	T	C	T	T	T	A	A	A
64	T	T	T	C	G	T	A	A	A	A	T	A	G	T	A	TTAAGTCTTAT	G	T	-	T	A	T	A	A	ACG	T	A	T	T	A	A	G	A	T	T	T	T	A	T	A	T	T	C	T	T	T	A	A	A
65	T	T	T	C	G	T	A	A	A	-	T	A	G	T	A	TTAAGTCTTAT	G	T	-	T	A	T	A	A	ACG	T	A	T	T	A	A	G	A	T	T	T	T	A	T	A	T	T	C	T	T	T	A	A	A
66	T	T	T	C	G	T	A	A	A	-	A	A	G	T	A	TTAAGTCTTAT	G	T	-	T	A	T	A	A	---	T	A	T	T	A	A	G	A	T	T	T	T	A	T	A	T	T	C	C	T	T	A	A	A
67	T	T	T	C	G	T	A	A	A	-	A	A	G	T	A	TTAAGTCTTAT	G	T	-	T	A	T	A	A	---	T	A	T	T	A	A	G	A	T	T	T	T	A	T	A	T	T	C	T	T	T	A	A	A
68	T	T	T	C	G	T	A	A	A	-	A	-	G	T	A	TTAAGTCTTAT	G	T	-	T	A	T	A	A	---	T	A	T	T	A	A	G	A	T	T	T	T	A	T	A	T	T	C	T	T	T	A	A	A
69	T	T	T	C	G	T	A	A	A	-	T	A	G	T	A	TTAAGTCTTAT	G	T	-	T	A	T	A	A	---	T	A	T	T	A	G	G	A	T	T	T	T	A	T	A	T	T	C	T	T	T	A	A	A
70	T	T	T	C	G	T	A	A	A	-	T	A	G	T	A	TTAAGTCTTAT	G	T	-	T	A	T	A	A	---	T	A	T	T	A	A	G	A	T	T	T	T	A	T	A	T	T	C	T	T	T	A	A	A
71	T	T	T	C	G	T	A	A	A	-	T	A	G	T	A	TTAAGTCTTAT	G	T	-	T	A	T	A	A	---	T	A	T	T	A	A	G	A	T	T	T	T	A	T	A	T	T	C	T	T	T	A	A	A
72	T	T	T	C	G	T	A	A	A	-	T	A	G	T	A	TTAAGTCTTAT	G	T	-	T	A	T	A	A	---	T	A	T	T	A	A	G	A	T	T	T	T	A	T	A	T	T	C	T	T	T	A	A	A
73	T	T	T	C	G	T	G	A	A	-	T	A	G	T	A	TTAAGTCTTAT	G	T	-	T	A	T	A	A	---	T	A	T	T	A	A	G	A	T	T	T	T	A	T	A	T	T	C	T	T	T	A	A	A
74	T	T	T	C	G	T	A	A	A	-	T	A	G	T	A	TTAAGTCTTAT	G	T	-	T	A	T	A	A	---	T	A	T	T	A	A	G	A	T	T	T	T	A	T	A	T	T	C	T	T	T	A	A	A
75	T	T	T	C	G	T	A	A	A	-	T	A	G	T	A	TTAAGTCTTAT	G	T	-	T	A	T	A	A	---	T	A	T	T	A	A	G	A	T	T	T	T	A	T	A	T	T	C	T	T	T	G	A	A
76	T	T	T	C	G	T	A	A	A	-	T	G	G	T	A	TTAAGTCTTAT	G	T	-	T	A	T	A	A	---	T	A	T	T	A	A	G	A	T	T	T	T	A	T	A	T	T	C	T	T	T	A	A	A
77	T	T	T	C	G	T	A	A	A	-	T	G	G	T	A	TTAAGTCTTAT	G	T	-	T	A	T	A	A	---	T	A	T	T	A	A	G	A	T	T	T	T	A	T	A	T	T	C	T	T	T	A	A	A
78	T	T	T	C	G	T	G	A	A	-	T	G	G	T	A	TTAAGTCTTAT	G	T	-	T	A	T	A	A	---	T	A	T	T	A	A	G	A	T	T	T	T	A	T	A	T	T	C	T	T	T	A	A	A
79	T	T	T	C	G	T	A	A	A	-	T	A	G	T	A	TTAAGTCTTAT	G	T	-	C	A	T	A	A	---	T	A	T	T	A	A	G	A	T	T	T	T	A	T	A	T	T	C	T	T	T	A	A	A
80	T	T	T	C	G	T	A	A	A	-	T	A	G	T	A	TTAAGTCTTAT	G	T	-	T	A	T	A	A	ACG	T	A	T	C	A	A	G	A	T	T	T	T	A	T	A	T	T	C	T	T	T	A	A	A
81	T	T	T	C	G	T	A	A	A	-	T	A	G	T	A	TTAAGTCTTAT	G	C	-	T	A	T	G	A	---	T	A	T	T	A	A	G	A	T	T	T	T	A	T	A	T	T	C	T	T	T	A	A	A
82	T	T	T	C	G	T	A	A	A	-	T	A	G	T	A	TTAAGTCTTAT	G	T	-	T	A	T	A	A	---	T	A	T	T	A	A	G	A	T	T	T	T	A	T	A	T	T	C	T	T	T	A	A	A
83	T	T	T	C	G	T	A	A	A	A	T	A	G	T	A	TTAAGTCTTAT	G	T	-	T	A	T	A	A	---	T	A	T	T	A	A	G	A	T	T	T	T	G	T	A	T	T	C	T	T	T	A	A	A
84	T	T	T	C	G	T	A	A	A	-	T	A	G	T	A	TTAAGTCTTAT	G	T	-	T	A	T	A	A	---	T	A	T	T	A	A	G	A	C	T	T	T	A	T	A	T	T	C	T	T	T	A	A	A
		notes: single base variations are in shadow. Small black short line indicates gap in multiple sequence alignment.
				The Arabic numerals in Line 3 shows the nucleotide positions in the sequence.
[truncated: 173 more columns]
